# Supplementary material for: ChIP-exo signal associated with DNA-binding motifs provides insight into the genomic binding of the glucocorticoid receptor and cooperating transcription factors
Source: Genome Res. 2015 Jun;25(6):825–35. doi: 10.1101/gr.185157.114 (PMC4448679; doi:10.1101/gr.185157.114)
Supplement: Supplemental Material [file supp_gr.185157.114_ExoProfiler-master.zip]

Archive with 66 entries (47 files):
- ExoProfiler-master/
- ExoProfiler-master/00_matrixScanWS/
- ExoProfiler-master/00_matrixScanWS/matrixScanWS.py
- __MACOSX/
- __MACOSX/ExoProfiler-master/
- __MACOSX/ExoProfiler-master/00_matrixScanWS/
- __MACOSX/ExoProfiler-master/00_matrixScanWS/._matrixScanWS.py
- __MACOSX/ExoProfiler-master/._00_matrixScanWS
- ExoProfiler-master/01_5primeCounter/
- ExoProfiler-master/01_5primeCounter/5primeCounter.py
- __MACOSX/ExoProfiler-master/01_5primeCounter/
- __MACOSX/ExoProfiler-master/01_5primeCounter/._5primeCounter.py
- __MACOSX/ExoProfiler-master/._01_5primeCounter
- ExoProfiler-master/02_exoPlotter/
- ExoProfiler-master/02_exoPlotter/exoPlotter.R
- __MACOSX/ExoProfiler-master/02_exoPlotter/
- __MACOSX/ExoProfiler-master/02_exoPlotter/._exoPlotter.R
- __MACOSX/ExoProfiler-master/._02_exoPlotter
- ExoProfiler-master/data/
- ExoProfiler-master/data/commands_article.py
- __MACOSX/ExoProfiler-master/data/
- __MACOSX/ExoProfiler-master/data/._commands_article.py
- ExoProfiler-master/data/inputs/
- ExoProfiler-master/data/inputs/genome/
- ExoProfiler-master/data/inputs/genome/download_hg19.txt
- __MACOSX/ExoProfiler-master/data/inputs/
- __MACOSX/ExoProfiler-master/data/inputs/genome/
- __MACOSX/ExoProfiler-master/data/inputs/genome/._download_hg19.txt
- __MACOSX/ExoProfiler-master/data/inputs/._genome
- ExoProfiler-master/data/inputs/motif/
- ExoProfiler-master/data/inputs/motif/MA0035.3.tf
- __MACOSX/ExoProfiler-master/data/inputs/motif/
- __MACOSX/ExoProfiler-master/data/inputs/motif/._MA0035.3.tf
- ExoProfiler-master/data/inputs/motif/MA0113.2.tf
- __MACOSX/ExoProfiler-master/data/inputs/motif/._MA0113.2.tf
- ExoProfiler-master/data/inputs/motif/MA0137.3.tf
- __MACOSX/ExoProfiler-master/data/inputs/motif/._MA0137.3.tf
- ExoProfiler-master/data/inputs/motif/MA0139.1.tf
- __MACOSX/ExoProfiler-master/data/inputs/motif/._MA0139.1.tf
- ExoProfiler-master/data/inputs/motif/MA0148.3.tf
- __MACOSX/ExoProfiler-master/data/inputs/motif/._MA0148.3.tf
- ExoProfiler-master/data/inputs/motif/oligos_6nt_mkv4_m5.tf
- __MACOSX/ExoProfiler-master/data/inputs/motif/._oligos_6nt_mkv4_m5.tf
- __MACOSX/ExoProfiler-master/data/inputs/._motif
- __MACOSX/ExoProfiler-master/data/._inputs
- ExoProfiler-master/data/README.md
- __MACOSX/ExoProfiler-master/data/._README.md
- __MACOSX/ExoProfiler-master/._data
- ExoProfiler-master/example_result/
- ExoProfiler-master/example_result/output_exoprofiler_GR-MA0113-2_0-0001.cluster.pdf
- __MACOSX/ExoProfiler-master/example_result/
- __MACOSX/ExoProfiler-master/example_result/._output_exoprofiler_GR-MA0113-2_0-0001.cluster.pdf
- ExoProfiler-master/example_result/output_exoprofiler_GR-MA0113-2_0-0001.maxstrand_heatmap.pdf
- __MACOSX/ExoProfiler-master/example_result/._output_exoprofiler_GR-MA0113-2_0-0001.maxstrand_heatmap.pdf
- ExoProfiler-master/example_result/output_exoprofiler_GR-MA0113-2_0-0001.profile-perm.pdf
- __MACOSX/ExoProfiler-master/example_result/._output_exoprofiler_GR-MA0113-2_0-0001.profile-perm.pdf
- ExoProfiler-master/example_result/output_exoprofiler_GR-MA0113-2_0-0001.profile.pdf
- __MACOSX/ExoProfiler-master/example_result/._output_exoprofiler_GR-MA0113-2_0-0001.profile.pdf
- ExoProfiler-master/example_result/output_exoprofiler_GR-MA0113-2_0-0001_seq.pdf
- __MACOSX/ExoProfiler-master/example_result/._output_exoprofiler_GR-MA0113-2_0-0001_seq.pdf
- __MACOSX/ExoProfiler-master/._example_result
- ExoProfiler-master/LICENSE.txt
- __MACOSX/ExoProfiler-master/._LICENSE.txt
- ExoProfiler-master/README.md
- __MACOSX/ExoProfiler-master/._README.md
- __MACOSX/._ExoProfiler-master
