# Supplementary material for: ChIP-exo signal associated with DNA-binding motifs provides insight into the genomic binding of the glucocorticoid receptor and cooperating transcription factors
Source: Genome Res. 2015 Jun;25(6):825–35. doi: 10.1101/gr.185157.114 (PMC4448679; doi:10.1101/gr.185157.114)
Supplement: Supplemental Material [file supp_gr.185157.114_ExoProfiler-master.zip › ExoProfiler-master/data/inputs/genome/download_hg19.txt]

http://hgdownload.cse.ucsc.edu/goldenPath/hg19/bigZips/hg19.2bit
http://hgdownload.cse.ucsc.edu/admin/exe/macOSX.x86_64/twoBitToFa
chmod u+x twoBitToFa 
./twoBitToFa hg19.2bit hg19.fa
