# Supplementary material for: ChIP-exo signal associated with DNA-binding motifs provides insight into the genomic binding of the glucocorticoid receptor and cooperating transcription factors
Source: Genome Res. 2015 Jun;25(6):825–35. doi: 10.1101/gr.185157.114 (PMC4448679; doi:10.1101/gr.185157.114)
Supplement: Supplemental Material [file supp_gr.185157.114_ExoProfiler-master.zip › ExoProfiler-master/data/inputs/motif/MA0035.3.tf]

AC  MA0035.3
XX
ID  Gata1
XX
DE  MA0035.3 Gata1; from JASPAR
PO       A     C     G     T
1     2035  4321  2530  9069
2      506  6406  2792  8251
3        0 14869   437  2649
4        0   697     0 17258
5        0     0     0 17955
6    17955     0     0     0
7        0     0     0 17955
8        0 17955     0     0
9     2166     0     0 15789
10    2502  6166  6687  2600
11    1886  5072  1598  9399
XX
CC  program: jaspar
CC  matrix.nb: 169
XX
//
