# Supplementary material for: ChIP-exo signal associated with DNA-binding motifs provides insight into the genomic binding of the glucocorticoid receptor and cooperating transcription factors
Source: Genome Res. 2015 Jun;25(6):825–35. doi: 10.1101/gr.185157.114 (PMC4448679; doi:10.1101/gr.185157.114)
Supplement: Supplemental Material [file supp_gr.185157.114_ExoProfiler-master.zip › ExoProfiler-master/data/inputs/motif/MA0113.2.tf]

AC  MA0113.2
XX
ID  NR3C1
XX
DE  MA0113.2 NR3C1; from JASPAR
PO       A     C     G     T
1      248     0   150    67
2       70     0   370    25
3      207    94   109    55
4      401     0    36    28
5        0   465     0     0
6      385     0    14    66
7      152   136   177     0
8      234    71    81    79
9      249   107   109     0
10     108     0    19   338
11       0     0   465     0
12      47     8     0   410
13     120   162     0   183
14       0   407     0    58
15      60   150     0   255
XX
CC  program: jaspar
CC  matrix.nb: 205
XX
//
