# Supplementary material for: ChIP-exo signal associated with DNA-binding motifs provides insight into the genomic binding of the glucocorticoid receptor and cooperating transcription factors
Source: Genome Res. 2015 Jun;25(6):825–35. doi: 10.1101/gr.185157.114 (PMC4448679; doi:10.1101/gr.185157.114)
Supplement: Supplemental Material [file supp_gr.185157.114_ExoProfiler-master.zip › ExoProfiler-master/data/inputs/motif/MA0137.3.tf]

AC  MA0137.3
XX
ID  STAT1
XX
DE  MA0137.3 STAT1; from JASPAR
PO       A     C     G     T
1      366   731   785  1747
2        0    52     0  3577
3        0     6   110  3513
4      361  3262     6     0
5      109  2009     0  1511
6     1739     0  1637   253
7      163     0  3466     0
8       29     7  3426   167
9     3620     0     9     0
10    3624     5     0     0
11    1879   311   725   714
XX
CC  program: jaspar
CC  matrix.nb: 187
XX
//
