# Supplementary material for: ChIP-exo signal associated with DNA-binding motifs provides insight into the genomic binding of the glucocorticoid receptor and cooperating transcription factors
Source: Genome Res. 2015 Jun;25(6):825–35. doi: 10.1101/gr.185157.114 (PMC4448679; doi:10.1101/gr.185157.114)
Supplement: Supplemental Material [file supp_gr.185157.114_ExoProfiler-master.zip › ExoProfiler-master/data/inputs/motif/MA0139.1.tf]

AC  MA0139.1
XX
ID  CTCF
XX
DE  MA0139.1 CTCF; from JASPAR
PO       A     C     G     T
1       87   291    76   459
2      167   145   414   187
3      281    49   449   134
4       56   800    21    36
5        8   903     0     2
6      744    13    65    91
7       40   528   334    11
8      107   433    48   324
9      851    11    32    18
10       5     0   903     3
11     333     3   566     9
12      54    12   504   341
13      12     0   890     8
14      56     8   775    71
15     104   733     5    67
16     372    13   507    17
17      82   482   307    37
18     117   322    73   396
19     402   181   266    59
XX
CC  program: jaspar
CC  matrix.nb: 87
CC  min.prior: 0.25
CC  alphabet.size: 4
CC  max.bits: 2
CC  total.information: 11.8879375984146
CC  information.per.column: 0.625680926232349
CC  max.possible.info.per.col: 1.38629436111989
CC  consensus.strict: tggCCAccAGggGGCgcta
CC  consensus.strict.rc: TAGCGCCCCCTGGTGGCCA
CC  consensus.IUPAC: ygrCCAsyAGrkGGCrsyr
CC  consensus.IUPAC.rc: YRSYGCCMYCTRSTGGYCR
CC  consensus.regexp: [ct]g[ag]CCA[cg][ct]AG[ag][gt]GGC[ag][cg][ct][ag]
CC  consensus.regexp.rc: [CT][AG][CG][CT]GCC[AC][CT]CT[AG][CG]TGG[CT]C[AG]
CC  residues.content.crude.freq: a:0.2240|c:0.2846|g:0.3603|t:0.1311
CC  G+C.content.crude.freq: 0.644893722938517
CC  residues.content.corrected.freq: a:0.2240|c:0.2845|g:0.3602|t:0.1312
CC  G+C.content.corrected.freq: 0.644734786558118
XX
//
