# Supplementary material for: ChIP-exo signal associated with DNA-binding motifs provides insight into the genomic binding of the glucocorticoid receptor and cooperating transcription factors
Source: Genome Res. 2015 Jun;25(6):825–35. doi: 10.1101/gr.185157.114 (PMC4448679; doi:10.1101/gr.185157.114)
Supplement: Supplemental Material [file supp_gr.185157.114_ExoProfiler-master.zip › ExoProfiler-master/data/inputs/motif/MA0148.3.tf]

AC  MA0148.3
XX
ID  FOXA1
XX
DE  MA0148.3 FOXA1; from JASPAR
PO       A     C     G     T
1     4328  4827  4124  8729
2     4659  6851  4731  5767
3     3062  8558  5314  5074
4     7135  4317  3641  6915
5       70     0    12 21926
6     5883     0 16125     0
7        0     0     0 22008
8        0     0  1292 20716
9        0     0  2859 19149
10   18252     0  3756     0
11       0 20556     0  1452
12    9193  2655     0 10160
13     827  7296  1392 12493
14   10702     1    63 11242
15    4807  2603  9415  5183
XX
CC  program: jaspar
CC  matrix.nb: 168
XX
//
