# Supplementary material for: ChIP-exo signal associated with DNA-binding motifs provides insight into the genomic binding of the glucocorticoid receptor and cooperating transcription factors
Source: Genome Res. 2015 Jun;25(6):825–35. doi: 10.1101/gr.185157.114 (PMC4448679; doi:10.1101/gr.185157.114)
Supplement: Supplemental Material [file supp_gr.185157.114_ExoProfiler-master.zip › ExoProfiler-master/data/inputs/motif/oligos_6nt_mkv4_m5.tf]

AC  oligos_6nt_mkv4_m5
XX
ID  oligos_6nt_mkv4_m5
XX
DE  rmACATTCCAkw
PO       A     C     G     T
1      336   186   416   296
2      402   344   194   294
3     1234     0     0     0
4        0  1234     0     0
5     1234     0     0     0
6        0   121   177   936
7      303     0     0   931
8        0  1234     0     0
9        0  1234     0     0
10    1229     0     5     0
11     290   166   415   363
12     369   213   301   351
XX
CC  program: feature
CC  matrix.nb: 5
CC  matrix.nb: 5
CC  sites: 1234
CC  consensus.strict: gaACATTCCAga
CC  consensus.strict.rc: TCTGGAATGTTC
CC  consensus.IUPAC: rmACATTCCAkw
CC  consensus.IUPAC.rc: WMTGGAATGTKY
CC  consensus.regexp: [ag][ac]ACATTCCA[gt][at]
CC  consensus.regexp.rc: [AT][AC]TGGAATGT[GT][CT]
XX
//
